# Supplementary material for: Geometric Morphometric Analysis of Mandibular Symphysis Growth between 12 and 15 Years of Age in Class II Malocclusion Subjects
Source: Life (Basel). 2023 Feb 15;13(2):543. doi: 10.3390/life13020543 (PMC9959364; doi:10.3390/life13020543)
Supplement: Supplementary file 1 [file life-13-00543-s001.zip]

Archive with 1 entries (1 files):
- life-2008210-supplementary.pdf
